# Supplementary material for: Exploring the status of brucellosis in pregnant women presented with febrile illness at different healthcare facilities of Vehari and Lodhran zones of Pakistan
Source: PLoS Negl Trop Dis. 2025 Sep 15;19(9):e0013525. doi: 10.1371/journal.pntd.0013525 (PMC12448985; doi:10.1371/journal.pntd.0013525)
Supplement: S1 Data — All data presented in supplementary information is self-explanatory, no legends required. (XLSX) [file pntd.0013525.s001.xlsx]

## Sheet: Complete Data
Sample No.	Sample ID	Gender	Age (Years)	Body Weight (Kg)	Body weight (pounds)	Height (inches)	Body Mass Index (BMI)	BMI Category	Nutrional Status	Residence	Water Source	Gestational Age (Trimister)	Place of Previous Child Birth	Education Status	Occupational Status	Sampling Area	Contact with Animals	Catlle	Buffalo	Sheep	Goat	Cat / Dog	History of Abortion	Premature Deliveries	No of Previous Births	Vaccinatiaon of Brucella	Travelling Outside	Undercooked Meat consumed	Raw milk consumption	Awareness about brucellosis	Awareness about brucellosis as Zoonotic STD	ELISA TEST	Brucella Genus PCR Test Result	Results
1	EF0160044	Female	32	57	125.4	60	24.4878	Normal	Nourished	Rural	Motor Pump	1	Home	Illiterate	Unemployed	DHQ Lodhran	Yes	No	No	No	No	Yes	Yes	Yes	0	No	No	No	No	No	No	Positive	Positive	Positive
2	EF0396499	Female	22	48	105.6	61.2	19.8206	Normal	Malnourished	Rural	Motor Pump	1	No Birth	Illiterate	Unemployed	DHQ Lodhran	Yes	No	No	No	No	Yes	No	No	0	No	No	No	No	Yes	Yes	Negative	Negative	Negative
3	FE0395460	Female	22	58	127.6	62.4	23.0376	Normal	Nourished	Rural	Filter	1	No Birth	Literate	Unemployed	DHQ Lodhran	Yes	No	No	No	No	Yes	No	No	0	No	No	No	No	Yes	Yes	Negative	Negative	Negative
4	FE0182289	Female	18	41	90.2	58.8	18.3403	Underweight	Malnourished	Rural	Motor Pump	1	No Birth	Illiterate	Unemployed	DHQ Lodhran	Yes	No	No	No	No	Yes	No	No	0	No	No	No	No	No	No	Negative	Negative	Negative
5	FE0395314	Female	28	68	149.6	60	29.2136	Overweight	Nourished	Rural	Motor Pump	2	No Birth	Illiterate	Unemployed	DHQ Lodhran	Yes	Yes	No	No	Yes	No	No	No	2	No	No	No	No	Yes	No	Negative	Negative	Negative
6	FE0395809	Female	22	53	116.6	57.6	24.7064	Normal	Nourished	Rural	Filter	2	No Birth	Illiterate	Unemployed	DHQ Lodhran	No	No	No	No	No	No	No	No	1	No	No	No	No	No	No	Negative	Negative	Negative
7	FE0356495	Female	30	70	154	68.4	23.14	Normal	Nourished	Rural	Motor Pump	2	Home	Illiterate	Unemployed	DHQ Lodhran	Yes	Yes	No	No	No	No	No	No	2	No	No	No	No	Yes	Yes	Negative	Negative	Negative
8	FE176168	Female	22	43	94.6	62.4	17.0796	Underweight	Malnourished	Rural	Motor Pump	2	No Birth	Illiterate	Unemployed	DHQ Lodhran	No	No	No	No	No	No	No	No	1	No	No	No	Yes	Yes	Yes	Negative	Negative	Negative
9	FE0176164	Female	20	46	101.2	62.4	18.2712	Underweight	Malnourished	Rural	Motor Pump	1	No Birth	Literate	Unemployed	DHQ Lodhran	Yes	No	No	No	No	Yes	No	No	0	No	No	No	No	Yes	Yes	Negative	Negative	Negative
10	FE0395940	Female	30	48	105.6	60	20.6213	Normal	Malnourished	Rural	Motor Pump	2	Home	Illiterate	Unemployed	DHQ Lodhran	Yes	Yes	Yes	No	No	Yes	No	No	2	No	No	No	No	No	No	Negative	Negative	Negative
11	FE0396774	Female	25	60	132	61.2	24.7757	Normal	Nourished	Urban	Motor Pump	2	No Birth	Literate	Unemployed	DHQ Lodhran	Yes	Yes	No	No	Yes	No	No	No	1	No	No	No	No	Yes	No	Negative	Negative	Negative
12	FE0393879	Female	25	57	125.4	61.2	23.5369	Normal	Nourished	Rural	Motor Pump	3	No Birth	Literate	Unemployed	DHQ Lodhran	Yes	Yes	No	No	Yes	Yes	No	No	2	No	No	No	Yes	No	No	Negative	Negative	Negative
13	FE0176329	Female	32	63	138.6	63.6	24.0882	Normal	Nourished	Rural	Motor Pump	2	Home	Illiterate	Unemployed	DHQ Lodhran	Yes	Yes	Yes	No	Yes	Yes	No	No	3	No	No	No	No	No	No	Negative	Negative	Negative
14	FE0176499	Female	28	67	147.4	67.2	22.9464	Normal	Nourished	Rural	Motor Pump	3	Home	Illiterate	Unemployed	DHQ Lodhran	No	No	No	No	Yes	No	No	No	2	No	No	No	No	No	No	Negative	Negative	Negative
15	FE0396085	Female	27	54	118.8	60	23.199	Normal	Nourished	Rural	Motor Pump	2	Home	Literate	Unemployed	DHQ Lodhran	Yes	Yes	No	No	Yes	No	No	No	0	No	No	No	No	Yes	Yes	Negative	Negative	Negative
16	FE0176652	Female	22	47	103.4	54	24.9281	Normal	Nourished	Urban	Filter	2	No Birth	Illiterate	Unemployed	DHQ Lodhran	No	No	No	No	No	No	No	No	1	No	No	No	No	No	No	Negative	Negative	Negative
17	FE0176589	Female	49	61	134.2	58.8	27.2868	Overweight	Nourished	Urban	Filter	2	Home	Literate	Unemployed	DHQ Lodhran	Yes	Yes	No	No	Yes	No	No	No	3	No	No	No	No	Yes	Yes	Negative	Negative	Negative
18	FE0393951	Female	28	57	125.4	62.4	22.6404	Normal	Nourished	Urban	Filter	3	Home	Literate	Unemployed	DHQ Lodhran	Yes	Yes	No	No	Yes	Yes	No	No	2	No	No	No	No	Yes	Yes	Negative	Negative	Negative
19	FE0396545	Female	22	47	103.4	61.2	19.4077	Normal	Malnourished	Urban	Filter	2	No Birth	Literate	Unemployed	DHQ Lodhran	Yes	No	No	No	No	No	No	No	1	No	No	No	No	No	No	Positive	Positive	Positive
20	FE0396146	Female	30	49	107.8	64.8	18.0478	Underweight	Malnourished	Urban	Filter	2	No Birth	Literate	Employed	DHQ Lodhran	Yes	Yes	No	No	Yes	No	Yes	Yes	1	No	No	No	No	No	No	Negative	Negative	Negative
21	FE0176096	Female	30	75	165	63.6	28.6764	Overweight	Nourished	Urban	Filter	2	Home	Illiterate	Unemployed	DHQ Lodhran	Yes	Yes	No	No	Yes	No	No	No	2	No	No	No	No	No	No	Negative	Negative	Negative
22	FE0159848	Female	20	43	94.6	60	18.4733	Underweight	Malnourished	Urban	Filter	2	No Birth	Literate	Unemployed	DHQ Lodhran	Yes	Yes	No	No	Yes	No	No	No	0	No	No	No	No	No	No	Negative	Negative	Negative
23	FE0155867	Female	21	48	105.6	55.2	24.3636	Normal	Nourished	Urban	Filter	1	No Birth	Literate	Employed	DHQ Lodhran	Yes	Yes	Yes	No	Yes	No	No	No	0	No	No	No	No	Yes	Yes	Negative	Negative	Negative
24	FE0185807	Female	26	57	125.4	60	24.4878	Normal	Nourished	Urban	Filter	3	Home	Illiterate	Unemployed	DHQ Lodhran	No	No	No	No	No	No	No	No	1	No	No	No	Yes	No	No	Negative	Negative	Negative
25	FE0396533	Female	35	68	149.6	61.2	28.0792	Overweight	Nourished	Urban	Filter	2	Home	Illiterate	Unemployed	DHQ Lodhran	Yes	Yes	No	Yes	No	No	No	No	3	No	No	No	No	No	No	Negative	Negative	Negative
26	FE0394164	Female	24	51	112.2	56.4	24.7965	Normal	Nourished	Urban	Filter	1	Home	Literate	Unemployed	DHQ Lodhran	No	No	No	No	No	No	No	No	2	No	No	No	No	Yes	Yes	Negative	Negative	Negative
27	FE0636165	Female	35	75	165	63.6	28.6764	Overweight	Nourished	Urban	Filter	2	Home	Literate	Employed	DHQ Lodhran	No	No	No	No	No	No	No	No	3	No	No	No	No	Yes	Yes	Negative	Negative	Negative
28	FE185803	Female	22	46	101.2	62.4	18.2712	Underweight	Malnourished	Urban	Filter	1	No Birth	Illiterate	Unemployed	DHQ Lodhran	No	No	No	No	No	No	Yes	No	1	No	No	No	No	No	No	Positive	Positive	Positive
29	FE0396382	Female	35	63	138.6	57.6	29.3679	Overweight	Nourished	Urban	Filter	2	Home	Literate	Unemployed	DHQ Lodhran	Yes	Yes	No	No	Yes	Yes	No	No	2	No	No	No	No	No	No	Negative	Negative	Negative
30	FE0395857	Female	22	46	101.2	60	19.7621	Normal	Malnourished	Urban	Filter	2	No Birth	Literate	Employed	DHQ Lodhran	No	No	No	No	No	No	No	No	2	No	No	No	No	No	No	Negative	Negative	Negative
31	FE0176436	Female	24	44	96.8	58.8	19.6823	Normal	Malnourished	Rural	Motor Pump	1	No Birth	Illiterate	Unemployed	DHQ Lodhran	Yes	Yes	Yes	No	Yes	Yes	No	No	1	No	No	No	No	No	No	Positive	Positive	Positive
32	FE0396436	Female	25	46	101.2	60	19.7621	Normal	Malnourished	Urban	Filter	2	Health Institue	Illiterate	Unemployed	DHQ Lodhran	Yes	Yes	No	No	Yes	No	No	No	0	No	No	No	No	No	No	Negative	Negative	Negative
33	FE0396150	Female	36	56	123.2	61.2	23.124	Normal	Nourished	Urban	Filter	2	Health Institue	Literate	Unemployed	DHQ Lodhran	Yes	Yes	No	No	Yes	No	Yes	No	2	No	No	No	No	Yes	Yes	Negative	Negative	Negative
34	FE0182365	Female	22	45	99	62.4	17.874	Underweight	Malnourished	Rural	Motor Pump	1	No Birth	Literate	Employed	DHQ Lodhran	Yes	Yes	No	No	Yes	No	Yes	No	0	No	No	No	No	No	No	Positive	Positive	Positive
35	FE0182318	Female	41	62	136.4	62.4	24.6264	Normal	Nourished	Rural	Motor Pump	2	Home	Illiterate	Unemployed	DHQ Lodhran	Yes	Yes	No	No	Yes	Yes	No	No	3	No	No	No	No	Yes	Yes	Negative	Negative	Negative
36	FE0393967	Female	21	49	107.8	60	21.0509	Normal	Nourished	Rural	Motor Pump	1	No Birth	Illiterate	Employed	DHQ Lodhran	No	Yes	No	No	No	No	No	No	0	No	No	No	No	Yes	Yes	Negative	Negative	Negative
37	FE0396167	Female	24	45	99	58.8	20.1296	Normal	Malnourished	Rural	Motor Pump	1	No Birth	Illiterate	Unemployed	DHQ Lodhran	Yes	Yes	No	No	Yes	Yes	No	No	1	No	No	No	No	Yes	No	Negative	Negative	Negative
38	FE0185849	Female	27	51	112.2	49.32	32.4266	Overweight	Nourished	Rural	Filter	2	Home	Illiterate	Employed	DHQ Lodhran	Yes	Yes	No	No	No	Yes	No	No	2	No	No	Yes	Yes	No	No	Positive	Positive	Positive
39	FE0185847	Female	22	47	103.4	49.32	29.8834	Overweight	Nourished	Urban	Filter	1	No Birth	Literate	Unemployed	DHQ Lodhran	No	No	No	No	No	No	No	No	0	No	No	No	No	No	No	Negative	Negative	Negative
40	FE0185830	Female	25	49	107.8	60	21.0509	Normal	Nourished	Urban	Filter	2	No Birth	Literate	Unemployed	DHQ Lodhran	No	No	No	No	No	No	No	No	2	No	No	No	No	No	No	Negative	Negative	Negative
41	FE01864153	Female	25	49	107.8	58.8	21.9189	Normal	Nourished	Urban	Filter	2	No Birth	Illiterate	Employed	DHQ Lodhran	No	No	No	No	No	No	Yes	No	1	No	No	No	No	No	No	Negative	Negative	Negative
42	FE0396190	Female	25	60	132	67.2	20.549	Normal	Malnourished	Urban	Filter	1	No Birth	Literate	Unemployed	DHQ Lodhran	Yes	Yes	No	No	Yes	No	No	No	0	No	No	No	No	No	No	Negative	Negative	Negative
43	FE0396417	Female	20	46	101.2	58.8	20.577	Normal	Malnourished	Urban	Filter	1	No Birth	Literate	Unemployed	DHQ Lodhran	Yes	Yes	Yes	No	Yes	No	No	No	0	No	No	No	No	No	No	Negative	Negative	Negative
44	FE0176417	Female	32	58	127.6	61.2	23.9499	Normal	Nourished	Urban	Filter	2	Health Institue	Illiterate	Unemployed	DHQ Lodhran	Yes	Yes	No	No	Yes	No	No	No	2	No	No	No	No	Yes	Yes	Negative	Negative	Negative
45	FE0396153	Female	30	62	136.4	63.6	23.7058	Normal	Nourished	Urban	Filter	1	Health Institue	Literate	Unemployed	DHQ Lodhran	Yes	Yes	No	No	Yes	yes	No	No	1	No	No	No	No	Yes	No	Negative	Negative	Negative
46	FE0396490	Female	28	57	125.4	64.8	20.9944	Normal	Malnourished	Urban	Filter	2	Health Institue	Literate	Unemployed	DHQ Lodhran	Yes	Yes	No	No	No	Yes	No	No	2	No	No	No	No	No	No	Negative	Negative	Negative
47	FE0396317	Female	22	48	105.6	55.2	24.3636	Normal	Nourished	Urban	Filter	1	No Birth	Illiterate	Unemployed	DHQ Lodhran	Yes	No	No	No	No	No	No	No	1	No	No	No	Yes	No	No	Positive	Positive	Positive
48	FE0396551	Female	20	49	107.8	61.2	20.2335	Normal	Malnourished	Urban	Filter	1	No Birth	Literate	Unemployed	DHQ Lodhran	No	No	No	No	No	Yes	Yes	No	0	No	No	No	No	No	No	Negative	Negative	Negative
49	FE0176239	Female	24	48	105.6	57.6	22.3756	Normal	Nourished	Urban	Filter	2	No Birth	Illiterate	Employed	DHQ Lodhran	Yes	Yes	No	No	Yes	No	No	No	0	No	No	No	No	Yes	Yes	Negative	Negative	Negative
50	FE0176390	Female	35	60	132	61.2	24.7757	Normal	Nourished	Urban	Filter	1	Health Institue	Literate	Unemployed	DHQ Lodhran	Yes	Yes	No	No	Yes	No	No	No	3	No	No	No	No	Yes	No	Negative	Negative	Negative
51	FE0185832	Female	17	45	99	50.4	27.3987	Overweight	Nourished	Urban	Filter	1	No Birth	Literate	Unemployed	DHQ Lodhran	No	No	No	No	No	No	No	No	0	No	No	Yes	No	No	No	Negative	Negative	Negative
52	FE0395972	Female	30	60	132	63.6	22.9411	Normal	Nourished	Urban	Filter	2	Health Institue	Literate	Unemployed	DHQ Lodhran	Yes	Yes	No	No	No	No	No	No	2	No	No	No	No	No	No	Negative	Negative	Negative
53	FE0391632	Female	30	66	145.2	70.8	20.3636	Normal	Malnourished	Urban	Filter	1	Health Institue	Illiterate	Unemployed	DHQ Lodhran	Yes	No	No	No	No	Yes	No	No	3	No	No	Yes	No	No	No	Positive	Positive	Positive
54	FE0396132	Female	18	45	99	55.2	22.8409	Normal	Malnourished	Rural	Filter	1	No Birth	Illiterate	Unemployed	DHQ Lodhran	Yes	Yes	No	No	Yes	No	No	No	0	No	No	No	Yes	No	No	Positive	Positive	Positive
55	Fe0400370	Female	22	46	101.2	62.4	18.2712	Underweight	Malnourished	Urban	Filter	1	No Birth	Literate	Unemployed	DHQ Lodhran	No	No	No	No	No	No	No	No	1	No	No	No	No	No	No	Negative	Negative	Negative
56	FE0400378	Female	30	60	132	61.2	24.7757	Normal	Nourished	Urban	Filter	2	Home	Literate	Unemployed	DHQ Lodhran	Yes	Yes	No	No	No	No	No	No	2	No	No	No	No	Yes	Yes	Negative	Negative	Negative
57	FE0395978	Female	30	65	143	63.6	24.8529	Normal	Nourished	Rural	Filter	2	Health Institue	Illiterate	Unemployed	DHQ Lodhran	Yes	No	No	No	No	Yes	No	Yes	1	No	No	No	No	No	No	Positive	Positive	Positive
58	FE0396239	Female	30	61	134.2	63.6	23.3235	Normal	Nourished	Urban	Filter	2	Health Institue	Literate	Unemployed	DHQ Lodhran	Yes	Yes	No	No	Yes	No	Yes	No	1	No	No	No	No	No	No	Negative	Negative	Negative
59	FE0966499	Female	30	55	121	58.8	24.6029	Normal	Nourished	Urban	Filter	1	Health Institue	Literate	Unemployed	DHQ Lodhran	Yes	Yes	No	No	No	No	No	No	3	No	No	No	No	No	No	Negative	Negative	Negative
60	FE036164	Female	20	44	96.8	49.32	27.9759	Overweight	Nourished	Urban	Filter	1	No Birth	Illiterate	Unemployed	DHQ Lodhran	Yes	Yes	No	No	No	No	No	No	1	No	No	No	No	No	No	Positive	Positive	Positive
61	FE0396169	Female	30	56	123.2	64.8	20.626	Normal	Malnourished	Urban	Filter	2	Health Institue	Illiterate	Unemployed	DHQ Lodhran	Yes	Yes	No	No	Yes	No	No	No	2	No	No	Yes	No	No	No	Negative	Negative	Negative
62	FE0392012	Female	30	69	151.8	61.2	28.4921	Overweight	Nourished	Rural	Filter	1	Health Institue	Illiterate	Unemployed	DHQ Lodhran	No	No	No	No	No	No	No	No	2	No	No	Yes	Yes	Yes	Yes	Positive	Positive	Positive
63	FE0301786	Female	23	49	107.8	58.8	21.9189	Normal	Nourished	Urban	Filter	1	No Birth	Literate	Unemployed	DHQ Lodhran	No	No	No	No	No	No	No	No	2	No	No	No	No	Yes	Yes	Negative	Negative	Negative
64	FE0395807	Female	30	47	103.4	57.6	21.9094	Normal	Nourished	Urban	Filter	1	Health Institue	Illiterate	Unemployed	DHQ Lodhran	Yes	Yes	No	No	Yes	No	No	No	2	No	No	Yes	No	Yes	No	Negative	Negative	Negative
65	FE0172287	Female	25	56	123.2	56.4	27.2275	Overweight	Nourished	Urban	Filter	2	No Birth	Literate	Unemployed	DHQ Lodhran	No	No	No	No	No	No	Yes	No	1	No	No	No	Yes	Yes	No	Negative	Negative	Negative
66	FE0186499	Female	23	49	107.8	61.2	20.2335	Normal	Malnourished	Urban	Filter	1	No Birth	Literate	Unemployed	DHQ Lodhran	Yes	Yes	No	No	Yes	Yes	No	No	1	No	No	No	No	Yes	Yes	Negative	Negative	Negative
67	FE0196153	Female	19	43	94.6	50.4	26.1809	Overweight	Nourished	Rural	Motor Pump	1	No Birth	Illiterate	Unemployed	DHQ Lodhran	Yes	Yes	Yes	No	Yes	Yes	No	No	0	No	No	No	No	Yes	Yes	Negative	Negative	Negative
68	FE0392366	Female	30	62	136.4	55.2	31.4696	Overweight	Nourished	Urban	Filter	2	Health Institue	Literate	Unemployed	DHQ Lodhran	No	Yes	No	No	Yes	No	No	No	3	No	No	No	No	No	No	Negative	Negative	Negative
69	FE0396642	Female	25	54	118.8	56.4	26.2551	Overweight	Nourished	Urban	Filter	1	No Birth	Literate	Unemployed	DHQ Lodhran	No	No	No	No	No	No	Yes	No	1	No	No	No	No	No	No	Negative	Negative	Negative
70	FE0182429	Female	34	52	114.4	49.32	33.0625	Overweight	Nourished	Urban	Filter	1	Health Institue	Illiterate	Unemployed	DHQ Lodhran	No	No	No	No	No	Yes	Yes	Yes	2	No	No	No	Yes	Yes	Yes	Negative	Negative	Negative
71	FE0170040	Female	30	52	114.4	61.2	21.4723	Normal	Nourished	Urban	Filter	1	Health Institue	Literate	Unemployed	DHQ Lodhran	Yes	Yes	No	No	No	No	No	No	3	No	No	No	No	No	No	Negative	Negative	Negative
72	FE0173450	Female	30	64	140.8	64.8	23.5726	Normal	Nourished	Urban	Motor Pump	1	Health Institue	Literate	Unemployed	DHQ Lodhran	Yes	Yes	No	No	Yes	No	No	No	2	No	No	No	No	No	No	Negative	Negative	Negative
73	FE0186146	Female	22	49	107.8	51.6	28.4626	Overweight	Nourished	Urban	Filter	1	No Birth	Illiterate	Unemployed	DHQ Lodhran	No	No	No	No	No	No	No	No	1	No	No	No	No	No	No	Negative	Negative	Negative
74	FE0165807	Female	26	49	107.8	56.4	23.8241	Normal	Nourished	Urban	Filter	2	Health Institue	Literate	Unemployed	DHQ Lodhran	Yes	Yes	No	No	No	No	No	No	2	No	No	No	No	Yes	Yes	Negative	Negative	Negative
75	FE0395807	Female	22	48	105.6	58.8	21.4716	Normal	Nourished	Urban	Filter	1	No Birth	Literate	Unemployed	DHQ Lodhran	No	No	No	No	No	No	No	No	2	No	No	No	No	No	No	Negative	Negative	Negative
76	FE0391823	Female	30	58	127.6	60	24.9174	Normal	Nourished	Urban	Motor Pump	1	Health Institue	Literate	Unemployed	DHQ Lodhran	Yes	Yes	No	No	Yes	Yes	No	No	2	No	No	Yes	No	Yes	Yes	Negative	Negative	Negative
77	FE0186739	Female	26	55	121	60	23.6286	Normal	Nourished	Urban	Filter	1	Health Institue	Literate	Unemployed	DHQ Lodhran	Yes	Yes	No	No	No	No	No	No	2	No	No	No	No	No	No	Negative	Negative	Negative
78	FE0399326	Female	25	49	107.8	58.8	21.9189	Normal	Nourished	Urban	Motor Pump	1	No Birth	Illiterate	Unemployed	DHQ Lodhran	Yes	Yes	Yes	No	Yes	Yes	No	No	2	No	No	No	No	Yes	Yes	Negative	Negative	Negative
79	FE0167759	Female	32	63	138.6	61.2	26.0145	Overweight	Nourished	Rural	Motor Pump	2	Home	Illiterate	Unemployed	DHQ Lodhran	Yes	Yes	Yes	No	Yes	Yes	No	No	2	No	No	Yes	No	Yes	Yes	Negative	Negative	Negative
80	FE0174898	Female	25	49	107.8	57.6	22.8417	Normal	Nourished	Urban	Filter	1	Home	Literate	Unemployed	DHQ Lodhran	Yes	No	No	No	Yes	No	No	No	1	No	No	No	No	Yes	Yes	Negative	Negative	Negative
81	FE0182316	Female	20	46	101.2	58.8	20.577	Normal	Malnourished	Urban	Motor Pump	1	No Birth	Illiterate	Unemployed	DHQ Lodhran	Yes	Yes	No	No	Yes	No	No	No	1	No	No	No	No	Yes	Yes	Negative	Negative	Negative
82	FE0392481	Female	22	46	101.2	63.6	17.5882	Underweight	Malnourished	Urban	Filter	1	No Birth	Literate	Unemployed	DHQ Lodhran	No	No	No	No	No	No	No	No	2	No	No	No	No	No	No	Negative	Negative	Negative
83	FE0392704	Female	21	44	96.8	61.2	18.1689	Underweight	Malnourished	Urban	Filter	1	No Birth	Illiterate	Unemployed	DHQ Lodhran	No	No	No	No	No	No	No	No	1	No	No	No	No	No	No	Negative	Negative	Negative
84	FE0392711	Female	25	49	107.8	60	21.0509	Normal	Nourished	Urban	Filter	2	Health Institue	Literate	Unemployed	DHQ Lodhran	Yes	Yes	No	No	Yes	No	No	No	1	No	No	Yes	No	No	No	Negative	Negative	Negative
85	FE0390102	Female	38	70	154	67.2	23.9738	Normal	Nourished	Urban	Filter	2	Health Institue	Illiterate	Unemployed	DHQ Lodhran	Yes	Yes	No	No	Yes	Yes	Yes	No	2	No	No	No	No	No	No	Positive	Positive	Positive
86	FE1840201	Female	35	62	136.4	62.4	24.6264	Normal	Nourished	Urban	Motor Pump	2	Home	Illiterate	Unemployed	DHQ Lodhran	Yes	Yes	Yes	No	Yes	Yes	No	No	2	No	No	No	No	Yes	No	Negative	Negative	Negative
87	FE0392506	Female	30	62	136.4	63.6	23.7058	Normal	Nourished	Urban	Filter	2	Home	Illiterate	Unemployed	DHQ Lodhran	No	No	No	No	No	No	No	No	2	No	No	No	No	Yes	Yes	Negative	Negative	Negative
88	FE0395094	Female	30	61	134.2	63.6	23.3235	Normal	Nourished	Urban	Filter	1	Home	Literate	Unemployed	DHQ Lodhran	No	No	No	No	No	No	No	No	3	No	No	No	No	No	No	Negative	Negative	Negative
89	FE0156176	Female	25	47	103.4	54	24.9281	Normal	Nourished	Urban	Filter	2	Home	Literate	Unemployed	DHQ Lodhran	No	No	No	No	No	No	No	No	1	No	No	No	No	No	No	Negative	Negative	Negative
90	FE0395830	Female	22	48	105.6	51.6	27.8817	Overweight	Nourished	Urban	Filter	1	No Birth	Literate	Unemployed	DHQ Lodhran	Yes	No	No	No	No	Yes	No	No	2	No	No	No	No	No	No	Negative	Negative	Negative
91	FE0314512	Female	25	44	96.8	50.4	26.7898	Overweight	Nourished	Urban	Motor Pump	1	Health Institue	Literate	Unemployed	DHQ Lodhran	No	No	No	No	No	No	No	No	2	No	No	No	No	No	No	Negative	Negative	Negative
92	FE0151231	Female	24	52	114.4	61.2	21.4723	Normal	Malnourished	Rural	Filter	1	No Birth	Illiterate	Unemployed	DHQ Lodhran	Yes	No	No	No	No	No	No	No	2	No	No	Yes	No	No	No	Positive	Positive	Positive
93	FE0314514	Female	30	61	134.2	66	21.6581	Normal	Nourished	Urban	Filter	1	Home	Literate	Unemployed	DHQ Lodhran	Yes	Yes	Yes	No	Yes	No	No	No	2	No	No	No	No	No	No	Negative	Negative	Negative
94	FE0187187	Female	26	50	110	64.8	18.4161	Underweight	Malnourished	Urban	Filter	2	Home	Literate	Unemployed	DHQ Lodhran	Yes	No	No	No	Yes	Yes	No	No	2	No	No	No	No	Yes	Yes	Negative	Negative	Negative
95	FE0312301	Female	20	41	90.2	50.4	24.9632	Normal	Nourished	Urban	Filter	1	No Birth	Literate	Unemployed	DHQ Lodhran	No	No	No	No	No	No	No	No	1	No	No	No	No	No	No	Negative	Negative	Negative
96	FE0397963	Female	30	66	145.2	67.2	22.6039	Normal	Nourished	Urban	Motor Pump	2	Health Institue	Illiterate	Unemployed	DHQ Lodhran	Yes	Yes	Yes	No	Yes	Yes	No	No	2	No	No	No	No	Yes	No	Negative	Negative	Negative
97	FE01786187	Female	23	40	88	49.2	25.5569	Overweight	Nourished	Urban	Filter	1	No Birth	Illiterate	Unemployed	DHQ Lodhran	Yes	Yes	No	No	No	No	No	No	1	No	No	No	No	No	No	Negative	Negative	Negative
98	FE0152305	Female	30	60	132	67.2	20.549	Normal	Malnourished	Urban	Filter	2	Home	Illiterate	Unemployed	DHQ Lodhran	Yes	No	No	No	Yes	No	No	No	2	No	No	No	No	No	No	Negative	Negative	Negative
99	FE0392029	Female	30	62	136.4	66	22.0131	Normal	Nourished	Urban	Filter	2	Home	Literate	Unemployed	DHQ Lodhran	Yes	No	No	No	No	Yes	No	No	2	No	No	No	No	No	No	Negative	Negative	Negative
100	FE0393630	Female	20	43	94.6	57.6	20.0448	Normal	Malnourished	Urban	Filter	1	No Birth	Literate	Unemployed	DHQ Lodhran	No	No	No	No	No	No	No	No	0	No	No	No	No	No	No	Negative	Negative	Negative
101	2082274	Female	49	50	110	58.8	22.3663	Normal	Nourished	Urban	Filter	2	Home	Literate	Unemployed	DHQ Vehari	No	No	No	No	No	No	No	No	2	No	No	No	No	No	No	Negative	Negative	Negative
102	L00313230	Female	49	45	99	54	23.8673	Normal	Nourished	Rural	Filter	1	Home	Illiterate	Unemployed	DHQ Vehari	Yes	Yes	No	No	Yes	No	No	No	2	No	No	Yes	Yes	Yes	Yes	Negative	Negative	Negative
103	FE0136960	Female	29	49	107.8	58.8	21.9189	Normal	Nourished	Urban	Motor Pump	1	Health Institue	Literate	Unemployed	DHQ Vehari	No	No	No	No	No	No	No	No	1	No	No	No	No	No	No	Negative	Negative	Negative
104	FE0136989	Female	50	47	103.4	54	24.9281	Normal	Nourished	Rural	Filter	2	Home	Illiterate	Unemployed	DHQ Vehari	Yes	Yes	No	No	No	No	No	No	1	No	No	No	No	Yes	Yes	Negative	Negative	Negative
105	FE0341941	Female	26	43	94.6	51.6	24.9774	Normal	Nourished	Rural	Motor Pump	1	Health Institue	Literate	Unemployed	DHQ Vehari	No	Yes	No	No	No	No	No	No	1	No	No	No	No	Yes	Yes	Negative	Negative	Negative
106	373376	Female	28	37	81.4	48	24.8369	Normal	Nourished	Rural	Motor Pump	1	Home	Literate	Unemployed	DHQ Vehari	Yes	Yes	No	No	No	No	No	No	1	No	No	No	No	No	No	Negative	Negative	Negative
107	408766	Female	29	50	110	58.8	22.3663	Normal	Nourished	Rural	Motor Pump	1	Health Institue	Illiterate	Unemployed	DHQ Vehari	Yes	Yes	No	No	No	No	No	No	1	No	No	No	No	Yes	No	Negative	Negative	Negative
108	407423	Female	42	54	118.8	49.32	34.3341	Overweight	Nourished	Rural	Motor Pump	2	Home	Illiterate	Unemployed	DHQ Vehari	No	Yes	No	No	No	No	Yes	No	2	No	No	Yes	Yes	Yes	Yes	Negative	Negative	Negative
109	NC0121569	Female	42	55	121	49.32	34.9699	Overweight	Nourished	Urban	Motor Pump	3	Health Institue	Literate	Unemployed	DHQ Vehari	No	No	No	No	No	No	Yes	No	2	No	No	No	No	Yes	Yes	Negative	Negative	Negative
110	371272	Female	21	39	85.8	50.4	23.7455	Normal	Nourished	Rural	Filter	1	Home	Illiterate	Unemployed	DHQ Vehari	Yes	Yes	No	No	No	No	No	No	1	No	No	No	No	No	No	Positive	Positive	Positive
111	411549	Female	32	46	101.2	50.4	28.0075	Overweight	Nourished	Rural	Filter	2	Home	Illiterate	Unemployed	DHQ Vehari	Yes	Yes	No	No	No	No	No	No	2	No	No	Yes	Yes	Yes	Yes	Negative	Negative	Negative
112	L02398269	Female	41	53	116.6	57.6	24.7064	Normal	Nourished	Rural	Motor Pump	3	Home	Illiterate	Unemployed	DHQ Vehari	Yes	No	Yes	Yes	No	No	No	No	2	No	No	Yes	Yes	Yes	Yes	Negative	Negative	Negative
113	1825716	Female	29	39	85.8	46.8	27.5392	Overweight	Nourished	Rural	Filter	1	Home	Literate	Unemployed	DHQ Vehari	Yes	Yes	No	No	No	No	No	No	3	No	No	No	Yes	Yes	Yes	Negative	Negative	Negative
114	12038729	Female	30	50	110	57.6	23.3079	Normal	Nourished	Rural	Filter	2	Health Institue	Literate	Unemployed	DHQ Vehari	Yes	No	No	Yes	Yes	No	No	No	3	No	No	No	No	No	No	Negative	Negative	Negative
115	398514	Female	24	40	88	49.2	25.5569	Overweight	Nourished	Rural	Filter	1	No Birth	Illiterate	Unemployed	DHQ Vehari	No	No	No	No	No	No	No	No	0	No	No	No	No	No	No	Negative	Negative	Negative
116	412328	Female	28	40	88	50.4	24.3544	Normal	Nourished	Urban	Filter	2	Home	Illiterate	Unemployed	DHQ Vehari	No	No	No	No	No	No	No	No	1	No	No	No	No	No	No	Negative	Negative	Negative
117	VAC1587376	Female	25	75	165	68.4	24.7929	Normal	Nourished	Urban	Filter	1	Health Institue	Literate	Unemployed	DHQ Vehari	No	No	No	No	No	No	No	No	0	No	No	No	No	No	No	Negative	Negative	Negative
118	1737018	Female	28	45	99	48	30.207	Overweight	Nourished	Rural	Filter	3	Health Institue	Illiterate	Unemployed	DHQ Vehari	Yes	No	No	No	No	Yes	No	No	1	No	No	No	Yes	Yes	Yes	Negative	Negative	Negative
119	410841	Female	48	54	118.8	54	28.6407	Overweight	Nourished	Rural	Filter	1	Health Institue	Illiterate	Unemployed	DHQ Vehari	Yes	Yes	Yes	No	Yes	No	No	No	2	No	No	No	No	Yes	Yes	Negative	Negative	Negative
120	413064337	Female	23	70	154	66	24.8535	Normal	Nourished	Rural	Motor Pump	1	Health Institue	Literate	Unemployed	DHQ Vehari	Yes	No	Yes	No	Yes	Yes	No	No	0	No	No	No	Yes	Yes	Yes	Negative	Negative	Negative
121	10495992	Female	42	48	105.6	63.6	18.3529	Underweight	Malnourished	Rural	Filter	2	Home	Illiterate	Unemployed	DHQ Vehari	Yes	Yes	No	Yes	No	No	No	No	2	No	No	No	Yes	Yes	Yes	Positive	Positive	Positive
122	B0578265	Female	43	49	107.8	48	32.8921	Overweight	Nourished	Rural	Filter	2	Home	Illiterate	Unemployed	DHQ Vehari	Yes	No	No	Yes	Yes	No	No	No	3	No	No	No	No	No	No	Negative	Negative	Negative
123	745017	Female	21	40	88	48	26.8507	Overweight	Nourished	Urban	Filter	1	Home	Literate	Unemployed	DHQ Vehari	Yes	No	No	No	No	Yes	No	No	0	No	No	Yes	No	Yes	No	Negative	Negative	Negative
124	1717331	Female	28	50	110	62.4	19.86	Normal	Malnourished	Rural	Filter	2	Health Institue	Illiterate	Unemployed	DHQ Vehari	No	No	No	No	No	No	No	No	3	No	No	No	No	No	No	Negative	Negative	Negative
125	B0258887	Female	29	55	121	63.6	21.0294	Normal	Malnourished	Rural	Motor Pump	1	Health Institue	Illiterate	Unemployed	DHQ Vehari	No	No	No	No	No	No	No	No	3	No	No	No	No	No	No	Negative	Negative	Negative
126	1718495	Female	32	55	121	64.8	20.2577	Normal	Malnourished	Rural	Motor Pump	2	Home	Illiterate	Unemployed	DHQ Vehari	No	No	No	No	No	No	No	No	2	No	No	No	No	No	No	Negative	Negative	Negative
127	B0651929	Female	49	55	121	61.2	22.7111	Normal	Nourished	Rural	Filter	2	Home	Illiterate	Unemployed	DHQ Vehari	Yes	No	No	Yes	Yes	No	No	No	2	No	No	No	No	No	No	Negative	Negative	Negative
128	411599	Female	49	49	107.8	58.8	21.9189	Normal	Nourished	Rural	Filter	2	Home	Illiterate	Unemployed	DHQ Vehari	No	No	No	No	No	No	No	No	2	No	No	No	No	Yes	Yes	Negative	Negative	Negative
129	L00396871	Female	50	55	121	61.2	22.7111	Normal	Nourished	Rural	Motor Pump	3	Home	Illiterate	Unemployed	DHQ Vehari	Yes	Yes	Yes	No	No	No	No	No	3	No	No	No	No	No	No	Negative	Negative	Negative
130	B0685337	Female	49	45	99	57.6	20.9771	Normal	Malnourished	Rural	Filter	1	Home	Illiterate	Unemployed	DHQ Vehari	Yes	Yes	No	No	No	No	No	Yes	3	No	No	Yes	Yes	Yes	No	Positive	Positive	Positive
131	371538	Female	50	45	99	54	23.8673	Normal	Nourished	Rural	Filter	3	Home	Illiterate	Unemployed	DHQ Vehari	Yes	Yes	No	No	No	No	No	No	2	No	No	No	No	Yes	Yes	Negative	Negative	Negative
132	408720	Female	45	45	99	58.8	20.1296	Normal	Malnourished	Rural	Motor Pump	3	Home	Illiterate	Unemployed	DHQ Vehari	Yes	Yes	No	No	Yes	No	No	No	2	No	No	No	No	No	No	Negative	Negative	Negative
133	413064366	Female	21	50	110	61.2	20.6464	Normal	Malnourished	Urban	Filter	1	Health Institue	Literate	Unemployed	DHQ Vehari	Yes	No	No	No	No	Yes	No	No	0	No	No	No	No	No	No	Negative	Negative	Negative
134	434676179	Female	20	60	132	63.6	22.9411	Normal	Nourished	Rural	Filter	1	No Birth	Illiterate	Unemployed	DHQ Vehari	Yes	Yes	Yes	No	No	Yes	No	No	1	No	No	No	No	No	No	Negative	Negative	Negative
135	NC0122157	Female	21	70	154	67.2	23.9738	Normal	Nourished	Urban	Filter	2	No Birth	Illiterate	Unemployed	DHQ Vehari	No	No	No	No	No	No	No	No	1	No	No	Yes	No	Yes	Yes	Negative	Negative	Negative
136	NC0122037	Female	30	50	110	54	26.5192	Overweight	Nourished	Rural	Motor Pump	2	No Birth	Illiterate	Unemployed	DHQ Vehari	Yes	No	Yes	No	No	No	No	No	2	No	No	Yes	No	Yes	Yes	Negative	Negative	Negative
137	411376	Female	50	56	123.2	62.4	22.2432	Normal	Nourished	Rural	Motor Pump	3	Home	Illiterate	Unemployed	DHQ Vehari	No	No	No	No	No	No	No	No	2	No		Yes	No	No	No	Negative	Negative	Negative
138	411442	Female	50	60	132	61.2	24.7757	Normal	Nourished	Rural	Motor Pump	3	Home	Illiterate	Unemployed	DHQ Vehari	No	No	No	No	No	No	No	No	3	No		No	Yes	No	No	Negative	Negative	Negative
139	FE137012	Female	32	50	110	57.6	23.3079	Normal	Nourished	Rural	Motor Pump	3	Home	Illiterate	Unemployed	DHQ Vehari	Yes	Yes	No	No	Yes	No	No	No	2	No	No	No	No	Yes	No	Negative	Negative	Negative
140	FE136989	Female	22	41	90.2	49.2	26.1958	Overweight	Nourished	Rural	Motor Pump	1	Health Institue	Literate	Unemployed	DHQ Vehari	Yes	Yes	Yes	No	No	Yes	No	No	1	No	No	No	No	No	No	Negative	Negative	Negative
141	FE137155	Female	27	49	107.8	50.4	29.8341	Overweight	Nourished	Rural	Motor Pump	2	Health Institue	Illiterate	Unemployed	DHQ Vehari	No	No	No	No	No	No	No	No	0	No	No	Yes	No	No	No	Negative	Negative	Negative
142	FE136168	Female	24	42	92.4	60	18.0437	Underweight	Malnourished	Urban	Filter	1	Health Institue	Literate	Employed	DHQ Vehari	No	No	No	No	No	No	No	No	1	No	No	Yes	No	No	No	Negative	Negative	Negative
143	FE138671	Female	26	49	107.8	50.4	29.8341	Overweight	Nourished	Rural	Motor Pump	2	Home	Illiterate	Unemployed	DHQ Vehari	Yes	No	No	Yes	Yes	No	No	No	2	No	No	No	No	Yes	Yes	Negative	Negative	Negative
144	FE139561	Female	24	47	103.4	49.2	30.0293	Overweight	Nourished	Urban	Filter	1	Health Institue	Literate	Unemployed	DHQ Vehari	No	No	No	No	No	No	No	No	2	No	No	Yes	No	No	No	Negative	Negative	Negative
145	E1379586	Female	32	47	103.4	50.4	28.6164	Overweight	Nourished	Urban	Filter	3	Health Institue	Literate	Unemployed	DHQ Vehari	No	No	No	No	No	No	No	No	3	No	No	No	No	No	No	Negative	Negative	Negative
146	E138976	Female	20	45	99	52.8	24.9645	Normal	Nourished	Rural	Filter	1	Health Institue	Literate	Unemployed	DHQ Vehari	No	No	No	No	No	No	No	No	1	No	No	No	Yes	Yes	Yes	Positive	Positive	Positive
147	FE139117	Female	22	35	77	58.8	15.6564	Underweight	Malnourished	Urban	Motor Pump	1	No Birth	Literate	Unemployed	DHQ Vehari	Yes	Yes	Yes	No	No	Yes	No	No	0	No	No	No	No	Yes	Yes	Negative	Negative	Negative
148	FE137336	Female	40	53	116.6	57.6	24.7064	Normal	Nourished	Rural	Motor Pump	2	Health Institue	Illiterate	Unemployed	DHQ Vehari	Yes	Yes	No	No	Yes	No	No	No	3	No	No	No	No	No	No	Negative	Negative	Negative
149	FE1333679	Female	23	40	88	49.2	25.5569	Overweight	Nourished	Rural	Motor Pump	2	Health Institue	Illiterate	Unemployed	DHQ Vehari	Yes	Yes	No	Yes	No	Yes	No	No	0	No	No	No	No	Yes	Yes	Negative	Negative	Negative
150	E132416	Female	40	59	129.8	61.2	24.3628	Normal	Nourished	Rural	Filter	2	Health Institue	Illiterate	Unemployed	DHQ Vehari	Yes	Yes	No	No	Yes	No	No	No	3	No	No	No	Yes	Yes	Yes	Negative	Negative	Negative
151	E1349916	Female	42	70	154	62.4	27.804	Overweight	Nourished	Rural	Filter	1	Home	Illiterate	Unemployed	DHQ Vehari	Yes	No	No	No	No	Yes	No	No	2	No	No	No	No	Yes	No	Negative	Negative	Negative
152	FE136978	Female	25	80	176	66	28.404	Overweight	Nourished	Rural	Motor Pump	2	Health Institue	Illiterate	Unemployed	DHQ Vehari	Yes	No	No	Yes	Yes	No	No	No	1	No	No	No	No	Yes	Yes	Negative	Negative	Negative
153	E137211	Female	36	72	158.4	67.2	24.6588	Normal	Nourished	Urban	Filter	2	Home	Literate	Unemployed	DHQ Vehari	Yes	Yes	Yes	No	No	Yes	No	No	2	No	No	Yes	No	Yes	No	Negative	Negative	Negative
154	E139998	Female	30	75	165	63.6	28.6764	Overweight	Nourished	Rural	Motor Pump	3	Home	Illiterate	Unemployed	DHQ Vehari	No	Yes	No	No	No	No	No	No	2	No	No	No	No	No	No	Negative	Negative	Negative
155	FE323319	Female	28	52	114.4	61.2	21.4723	Normal	Nourished	Rural	Motor Pump	1	Home	Illiterate	Unemployed	DHQ Vehari	No	No	No	No	No	No	No	No	1	No		No	Yes	No	No	Negative	Negative	Negative
156	FE333627	Female	39	65	143	60	27.9247	Overweight	Nourished	Rural	Motor Pump	2	Home	Illiterate	Unemployed	DHQ Vehari	No	No	No	No	No	No	No	No	2	No		No	Yes	No	No	Negative	Negative	Negative
157	EF143246	Female	28	43	94.6	50.4	26.1809	Overweight	Nourished	Rural	Filter	1	Home	Illiterate	Unemployed	DHQ Vehari	Yes	Yes	Yes	No	No	No	No	No	3	No	No	No	No	Yes	Yes	Negative	Negative	Negative
158	FE145768	Female	31	48	105.6	57.6	22.3756	Normal	Nourished	Rural	Filter	2	Home	Illiterate	Unemployed	DHQ Vehari	Yes	Yes	No	Yes	Yes	No	No	No	2	No	No	No	No	No	No	Negative	Negative	Negative
159	FE149103	Female	22	54	118.8	60	23.199	Normal	Nourished	Rural	Motor Pump	3	No Birth	Illiterate	Unemployed	DHQ Vehari	No	No	No	No	No	No	No	No	1	No	No	No	No	Yes	Yes	Negative	Negative	Negative
160	FE1530323	Female	30	45	99	51.6	26.1391	Overweight	Nourished	Rural	Motor Pump	2	Health Institue	Illiterate	Unemployed	DHQ Vehari	Yes	Yes	Yes	No	Yes	No	No	No	3	No	No	No	No	Yes	Yes	Negative	Negative	Negative
161	L1491067	Female	26	50	110	54	26.5192	Overweight	Nourished	Rural	Motor Pump	2	Health Institue	Illiterate	Unemployed	DHQ Vehari	Yes	No	No	No	No	Yes	No	No	2	No	No	No	No	No	No	Positive	Positive	Positive
162	FE144321	Female	45	55	121	54	29.1711	Overweight	Nourished	Rural	Motor Pump	1	Home	Illiterate	Unemployed	DHQ Vehari	Yes	Yes	No	Yes	Yes	Yes	Yes	Yes	2	No	No	No	No	Yes	Yes	Negative	Negative	Negative
163	FE147865	Female	20	45	99	50.4	27.3987	Overweight	Nourished	Urban	Motor Pump	1	No Birth	Literate	Unemployed	DHQ Vehari	No	No	No	No	No	No	No	No	0	No	No	No	No	No	No	Negative	Negative	Negative
164	FE147857	Female	28	80	176	67.2	27.3987	Overweight	Nourished	Rural	Motor Pump	2	Health Institue	Illiterate	Unemployed	DHQ Vehari	No	Yes	No	No	Yes	No	No	No	2	No	No	No	No	Yes	Yes	Negative	Negative	Negative
165	FE141325	Female	30	77	169.4	69.6	24.5839	Normal	Nourished	Urban	Motor Pump	2	Health Institue	Illiterate	Unemployed	DHQ Vehari	Yes	Yes	No	Yes	Yes	No	No	No	2	No	No	No	No	No	No	Negative	Negative	Negative
166	FE143345	Female	32	47	103.4	51.6	27.3009	Overweight	Nourished	Rural	Motor Pump	1	Health Institue	Illiterate	Unemployed	DHQ Vehari	Yes	Yes	No	Yes	No	Yes	Yes	Yes	1	No	No	Yes	No	No	No	Positive	Positive	Positive
167	E140146	Female	48	55	121	54	29.1711	Overweight	Nourished	Rural	Filter	2	Home	Illiterate	Unemployed	DHQ Vehari	Yes	Yes	Yes	No	No	No	No	No	3	No	No	No	No	Yes	Yes	Negative	Negative	Negative
168	L141410	Female	40	55	121	51.6	31.9478	Overweight	Nourished	Rural	Filter	2	Home	Illiterate	Unemployed	DHQ Vehari	Yes	Yes	No	No	Yes	No	No	No	3	No	No	No	No	No	No	Negative	Negative	Negative
169	FE147732	Female	34	49	107.8	52.8	27.1836	Overweight	Nourished	Rural	Motor Pump	1	Home	Literate	Unemployed	DHQ Vehari	Yes	Yes	No	No	Yes	No	No	No	2	No	No	No	No	No	No	Negative	Negative	Negative
170	L1560631	Female	25	43	94.6	60	18.4733	Underweight	Malnourished	Rural	Motor Pump	1	Health Institue	Illiterate	Unemployed	DHQ Vehari	Yes	Yes	No	No	Yes	No	No	No	0	No	No	No	No	No	No	Positive	Positive	Positive
171	L1506162	Female	35	80	176	64.8	29.4658	Overweight	Nourished	Rural	Filter	2	Home	Illiterate	Unemployed	DHQ Vehari	Yes	Yes	No	No	Yes	Yes	Yes	Yes	2	No	No	No	No	Yes	No	Negative	Negative	Negative
172	L137553	Female	22	40	88	54	21.2154	Normal	Nourished	Rural	Motor Pump	1	Home	Literate	Unemployed	DHQ Vehari	No	No	No	No	No	No	No	No	1	No	No	No	No	No	No	Negative	Negative	Negative
173	L121510	Female	29	50	110	57.6	23.3079	Normal	Nourished	Rural	Motor Pump	2	Health Institue	Illiterate	Unemployed	DHQ Vehari	No	Yes	No	No	Yes	Yes	No	No	3	No	No	No	No	No	No	Negative	Negative	Negative
174	E111560	Female	41	55	121	58.8	24.6029	Normal	Nourished	Rural	Motor Pump	1	Home	Illiterate	Unemployed	DHQ Vehari	Yes	Yes	No	No	Yes	Yes	Yes	Yes	2	No	No	No	No	No	No	Negative	Negative	Negative
175	FE141333	Female	23	43	94.6	54	22.8065	Normal	Nourished	Rural	Motor Pump	1	Home	Illiterate	Unemployed	DHQ Vehari	Yes	No	No	No	No	No	Yes	No	0	No	No	No	No	No	No	Positive	Positive	Positive
176	FE141655	Female	27	59	129.8	49.32	37.5132	Overweight	Nourished	Urban	Filter	2	Health Institue	Literate	Unemployed	DHQ Vehari	Yes	Yes	No	No	Yes	No	No	No	1	No	No	No	No	No	No	Negative	Negative	Negative
177	FE132016	Female	26	46	101.2	51.6	26.72	Overweight	Nourished	Rural	Filter	1	Health Institue	Literate	Unemployed	DHQ Vehari	Yes	Yes	Yes	Yes	No	No	No	No	1	No	No	No	No	No	No	Negative	Negative	Negative
178	FE505513	Female	32	55	121	49.32	34.9699	Overweight	Nourished	Rural	Motor Pump	2	Health Institue	Illiterate	Unemployed	DHQ Vehari	Yes	Yes	No	No	Yes	Yes	No	No	2	No	No	No	No	Yes	Yes	Negative	Negative	Negative
179	FE139212	Female	24	45	99	57.6	20.9771	Normal	Malnourished	Rural	Motor Pump	1	Health Institue	Literate	Unemployed	DHQ Vehari	Yes	Yes	No	No	Yes	Yes	No	No	0	No	No	No	No	Yes	Yes	Negative	Negative	Negative
180	FE136667	Female	46	47	103.4	54	24.9281	Normal	Nourished	Rural	Motor Pump	3	Health Institue	Illiterate	Unemployed	DHQ Vehari	No	Yes	No	No	Yes	Yes	Yes	Yes	2	No	No	No	No	Yes	Yes	Negative	Negative	Negative
181	FE137677	Female	40	80	176	61.2	33.0343	Overweight	Nourished	Rural	Motor Pump	1	Health Institue	Literate	Unemployed	DHQ Vehari	Yes	Yes	Yes	No	Yes	No	Yes	Yes	2	No	No	No	No	Yes	No	Negative	Negative	Negative
182	FE161002	Female	34	75	165	63.6	28.6764	Overweight	Nourished	Rural	Motor Pump	1	Home	Illiterate	Unemployed	DHQ Vehari	No	No	No	No	No	No	Yes	Yes	2	No	No	No	No	Yes	Yes	Negative	Negative	Negative
183	FE160013	Female	40	50	110	56.4	24.3103	Normal	Nourished	Rural	Filter	1	Health Institue	Illiterate	Unemployed	DHQ Vehari	Yes	Yes	No	No	Yes	No	No	No	2	No	No	No	No	No	No	Negative	Negative	Negative
184	FE160014	Female	41	57	125.4	51.6	33.1096	Overweight	Nourished	Rural	Motor Pump	1	Home	Illiterate	Unemployed	DHQ Vehari	Yes	Yes	No	No	Yes	Yes	Yes	Yes	3	No	No	No	No	Yes	Yes	Negative	Negative	Negative
185	FE1560342	Female	31	71	156.2	61.32	29.2033	Overweight	Nourished	Rural	Filter	1	Health Institue	Illiterate	Unemployed	DHQ Vehari	Yes	Yes	No	No	Yes	No	No	No	2	No	No	No	No	Yes	Yes	Negative	Negative	Negative
186	FE167658	Female	27	51	112.2	50.4	31.0518	Overweight	Nourished	Rural	Motor Pump	1	Home	Illiterate	Unemployed	DHQ Vehari	Yes	Yes	No	No	Yes	No	No	Yes	1	No	No	Yes	No	No	No	Positive	Positive	Positive
187	FE161234	Female	25	57	125.4	51.6	33.1096	Overweight	Nourished	Rural	Motor Pump	1	Health Institue	Literate	Unemployed	DHQ Vehari	Yes	Yes	Yes	No	No	No	Yes	No	0	No	No	No	No	No	No	Positive	Positive	Positive
188	FE169211	Female	28	49	107.8	50.4	29.8341	Overweight	Nourished	Rural	Motor Pump	2	Home	Literate	Unemployed	DHQ Vehari	Yes	Yes	No	No	Yes	No	No	No	0	No	No	No	No	Yes	Yes	Negative	Negative	Negative
189	FE160301	Female	34	68	149.6	58.8	30.4181	Overweight	Nourished	Rural	Filter	2	Home	Illiterate	Unemployed	DHQ Vehari	Yes	Yes	No	No	Yes	Yes	No	No	2	No	No	No	No	No	No	Negative	Negative	Negative
190	FE167117	Female	33	50	110	51.6	29.0435	Overweight	Nourished	Urban	Filter	2	Home	Literate	Unemployed	DHQ Vehari	No	No	No	No	No	No	No	No	2	No	No	No	No	No	No	Negative	Negative	Negative
191	FE169321	Female	37	56	123.2	50.4	34.0961	Overweight	Nourished	Urban	Filter	1	Home	Literate	Unemployed	DHQ Vehari	No	No	No	No	No	No	No	No	3	No	No	No	No	No	No	Negative	Negative	Negative
192	L172155	Female	29	68	149.6	61.2	28.0792	Overweight	Nourished	Urban	Filter	3	Home	Literate	Unemployed	DHQ Vehari	No	No	No	No	No	No	No	No	1	No	No	No	No	No	No	Negative	Negative	Negative
193	EF155617	Female	38	64	140.8	63.6	24.4706	Normal	Nourished	Rural	Motor Pump	1	Home	Literate	Unemployed	DHQ Vehari	Yes	Yes	No	No	Yes	Yes	Yes	Yes	1	No	No	No	No	Yes	Yes	Negative	Negative	Negative
194	F132557	Female	34	65	143	64.8	23.9409	Normal	Nourished	Rural	Motor Pump	1	Health Institue	Literate	Unemployed	DHQ Vehari	Yes	Yes	No	Yes	No	No	No	No	2	No	No	No	No	No	No	Negative	Negative	Negative
195	FE68987	Female	33	59	129.8	54	31.2927	Overweight	Nourished	Urban	Filter	2	Home	Literate	Unemployed	DHQ Vehari	No	No	No	No	No	No	No	No	3	No	No	No	No	No	No	Negative	Negative	Negative
196	EF1750512	Female	25	60	132	61.2	24.7757	Normal	Nourished	Urban	Filter	1	No Birth	Illiterate	Unemployed	DHQ Vehari	Yes	Yes	No	No	No	No	No	No	1	No	No	No	No	Yes	No	Negative	Negative	Negative
197	EF1430178	Female	27	63	138.6	64.8	23.2043	Normal	Nourished	Urban	Motor Pump	1	No Birth	Literate	Unemployed	DHQ Vehari	No	No	No	No	No	No	No	No	0	No	No	No	No	No	No	Negative	Negative	Negative
198	EF553752	Female	47	75	165	69.6	23.9453	Normal	Nourished	Rural	Motor Pump	2	No Birth	Illiterate	Unemployed	DHQ Vehari	Yes	Yes	No	No	Yes	Yes	Yes	Yes	3	No	No	No	No	No	No	Negative	Negative	Negative
199	EF146870	Female	31	67	147.4	61.2	27.6662	Overweight	Nourished	Urban	Motor Pump	1	Home	Literate	Unemployed	DHQ Vehari	Yes	Yes	No	No	Yes	No	No	No	2	No	No	No	No	Yes	Yes	Negative	Negative	Negative
200	EF153268	Female	49	60	132	63.6	22.9411	Normal	Nourished	Rural	Motor Pump	3	No Birth	Illiterate	Unemployed	DHQ Vehari	Yes	Yes	Yes	No	Yes	Yes	Yes	Yes	2	No	No	No	No	Yes	No	Negative	Negative	Negative
